# Supplementary material for: The relation between project team conflict and user resistance in software projects
Source: PLoS One. 2021 Nov 16;16(11):e0260059. doi: 10.1371/journal.pone.0260059 (PMC8594807; doi:10.1371/journal.pone.0260059)
Supplement: S1 Dataset — (CSV) [file pone.0260059.s001.csv]

ID	SDM	ST	PTSi	PTSe	PTS	PC	PD	RC1	RC2	RC3	TC1	TC2	TC3	PC1	PC2	PC3	RtC1	RtC2
1	c	a	5	10	15	a		2	2	1	3	2	2	3	2	2	3	4
2	c	a	2	2	4	a	c	1	1	1	2	2	4	3	2	2	2	2
3	b	c	3	6	9	b	c	4	4	4	4	4	4	4	4	4	5	5
4	c	a	30	6	36	g	h	5	3	2	3	6	6	6	6	6	6	6
5	b		6	8	14	c	c	2	2	2	2	2	2	2	2	2	2	2
6	b	a	3	3	6	a	c	2	2	2	3	2	3	2	2	2	2	6
7	c	c	8	0	8	a	c	2	1	1	3	2	2	1	1	1	1	1
8	c	a	2	2	4	a	b	2	3	2	4	3	3	2	2	2	3	2
9	b	b	5	6	11	a	b	3	3	2	4	5	4	6	5	5	5	4
10	c	b	5	5	10	b	c	5	6	5	4	3	1	1	1	4	1	2
11	c	a	5	2	7	b	c	3	2	2	2	2	2	2	3	3	6	4
12	c	b	8	10	18	a	c	2	2	4	3	3	5	2	3	3	5	3
13	b	c	15	4	19	d	c	2	3	5	3	3	3	4	5	2	6	4
14	c	a	3	5	8	a	c	2	2	2	2	2	3	3	3	3	3	5
15	c	b	3	2	5	a	a	3	3	3	3	3	3	2	2	5	5	5
16	c	c	6	3	9	b	b	2	2	2	4	3	3	2	2	3	2	2
17	c	b	3	2	5	a	b	3	5	2	6	2	2	2	2	3	2	5
18	a	a	8	0	8	c	e	3	1	1	5	3	2	2	2	3	2	3
19	c	c	2	5	7	b	c	2	1	1	4	4	4	2	2	2	2	3
20	c	b	4	4	8	a		4	3	2	4	2	4	2	4	2	6	4
21	b	b	5	3	8	c	c	2	2	2	2	3	2	3	2	2	4	4
23	c	a	2	5	7	a		1	1	1	1	1	1	1	1	1	1	1
24	a	a	4	1	5	b		2	1	2	5	2	5	3	2	2	2	4
25	b	a	1	0	1	d	e	5	4	2	1	1	2	4	4	5	6	2
26	b	c	6	3	9	a	a	2	2	1	2	2	2	2	2	5	2	4
27	c	a	0	3	3	a	a	3	3	2	5	3	3	3	4	5	5	5
28	a	a	8	2	10	d	c	1	1	1	3	1	2	1	1	1	1	1
29	c	a	2	0	2	a	b	4	4	3	4	4	4	3	4	6	4	4
30	c	c	4	2	6	b	c	5	5	4	3	3	3	5	5	5	4	5
31	b	c	60	5	65	b	e	2	2	2	3	2	3	2	3	2	4	5
32	b	c	2			a	a	2	2	2	1	2	2	4	2	3	4	4
33	b	a	5	1	6	a	b	5	2	2	4	4	5	2	2	4	4	2
34	c	b	2			a	e	5	6	4	4	6	4	6	6	6	5	6
35	a	b	3	5	8	a	c	2	2	2	2	2	2	2	2	2	2	2
36	c	a	3	3	6	a	b	4	4	4	4	3	3	2	3	4	5	3
37	b	c	20	10	30	e	d	2	2	3	3	3	3	1	2	2	2	2
38	c	b	7	2	9	b	b	2	2	2	2	1	2	2	2	2	2	2
39	b	c	5	5	10	a	b	3	2	3	4	4	3	2	2	1	3	3
40	b	c	4	2	6	a	b	2	2	2	3	2	3	3	2	2	1	3
41	c	a	3	6	9	a	d	4	5	4	5	4	4	6	6	5	6	6
42	c	c	4	3	7	a	a	1	1	1	6	2	2	2	2	2	3	4
43	b	c	6	3	9	c	d	2	2	2	3	2	2	2	2	2	5	6
44	c	a	6	0	6	a	c	1	1	1	2	1	1	2	2	2	1	1
45	c	b	3	2	5	a	c	2	2	1	2	2	2	3	3	3	3	2
46	c	b	2	4	6	a	a	4	4	4	4	4	4	4	4	4	6	4
47	c	b	3	1	4	a	b	2	2	2	3	3	4	2	2	2	4	4
48	b	c	25	15	40	e	d	2	1	2	2	1	2	2	2	2	2	2
49	b	b	12	5	17	b	d	3	3	3	3	3	2	3	4	5	3	2
50	b	c	3	3	6	a	a	4	4	5	6	3	3	3	5	4	6	5
51	b	c	20	4	24	b	b	1	1	1	3	1	1	1	1	1	3	1
52	c	b	2	4	6	b	d	2	2	4	6	4	6	2	2	2	2	2
53	b	b	0			a											5	4
54	b	c	15	5	20	d	c	5	4	4	5	5	4	5	5	5	2	2
55	b	c	90	20	110	f	c	1	1	2	6	3	3	2	2	2	3	2
56	b	c	7	8	15	c	c	2	4	4	6	2	5	2	5	5	2	5
57	c	b	3	6	9	a	b	2	2	2	6	2	2	4	2	2	2	5
58	c	c	3	10	13	a	c	4	3	4		4	4	7	7	5	4	4
59	c	b	1	3	4	a		1	1	1	2	1	1	2	1	1	2	2
60	c	b	5	4	9	a	b	1	1	1	7	1	1	1	1	1	1	1
61	c	b	0			h	h	4	4	4	4	4	4	4	4	4	2	2
62	c	a	3	2	5	a	a	1	1	1	1	2		2	2	2	2	1
63	c	a	10	5	15	a	c	3	5	5	5	6	5	6	6	5	3	5
64	c	c	2	0	2	a	a	1	5	2	5	4	6	2	2	1	5	5
65	c	a	12	5	17	c	e	3	5	5	5	4	4	5	5	4	5	5
67	c	b	5	6	11	a	d	3	3	2	5	4	5	5	3	4	5	5
68	b	c	5	4	9	a	b	3	3	3	3	3	2	5	3	3	2	3
69	c	a	3	0	3	a	a	3	2	2	5	2	2	5	6	4	4	4
70	b	c	4	2	6	a	c	2	4	3	6	3	4	2	4	5	2	5
71	c	b	3	5	8	a	c	2	2	2	5	2	2	2	2	2	2	5
72	a	a	5	1	6	a	b	2	2	2	5	3	2	2	2	2	4	4
73	c	c	5	7	12	c	f	2	2	2	3	3	3	3	3	2	3	3
74	a	b	8	4	12	b		2	2	2	5	3	3	2	2	4	2	2
75	c	c	4	2	6	a	b	2	1	2	4	3	2	2	2	2	2	5
76	c	b	5	5	10	a	a	1	1	3	2	2	2	2	2	3	1	2
77	c	b	1	1	2	a	a	2	1	1	1	1	3	3	4	4	3	2
78	c	a	25			b	b	1	2	2	2	1	1	1	1	1	1	1
79	b	c	60	7	67	b	c	1	2	2	2	2	1	2	1	1	1	2
80	c	c	1	2	3	a	a	2	2	2	4	2	2	2	2	2	2	2
81	c	c	1	1	2	a	a	3	2	2	3	2	2	2	4	3	1	1
82	b	c	4	5	9	a	b	2	1	1	2	3	1	4	3	3	2	2
83	c	b	2	3	5	a	b	1	1	1	5	3	5	1	1	2	5	6
84	b	c	8	12	20	e	d	2	3	2	2	3	3	2	2	2	5	5
85	c	c	1	1	2	a	b	2	2	2	3	2	2	4	3	4	2	2
86	b	c	15	10	25	c	c	5	5	5	5	5	5	5	4	5	6	5
87	b	b	3	4	7	a	b	2	2	1	3	4	4	5	5	4	5	2
88	c	c	3	5	8	a	b	2	2	2	2	2	2	3	3	3	4	3
89	c	b	3	3	6	a	b	2	2	2	4	2	3	2	2	2	2	2
90	c	c	2	1	3	a		3	5	4	3	3	3	3	4	4	3	4
91	c	b	1	2	3	a		1	2	1	2	2	2	2	2	2	2	2
92	c	b	5	2	7	b	c	1	1	2	2	4	5	2	2	1	1	1
93	a	a	2	1	3	a	a	1	1	1	5	1	1	1	1	1	2	2
94	b	c	10			c	b	4	4	4	4	4	4	4	4	4	5	6
95	c	b	3	2	5	a	b	4	2	4	2	5	4	6	5	5	5	6
96	c	b	25	50	75	f	f	5	5	5	3	3	5	3	5	2	6	3
97	c	c	6	4	10	a	b	5	5	5	5	5	5	5	6	5	7	5
98	c	b	2	3	5	a	a	2	2	2	3	2	3	2	2	2	4	3
99	c	a	2	4	6	a	c	1	2	1	2	2	2	2	2	2	4	4
100	c	b	2	2	4	a	a	2	2	2	4	3	2	3	2	3	3	2
101	b	a	10	8	18	e	e	3	2	2	5	3	4	4	3	2	2	2
102	b	b	2	2	4	a	d	1	1	1	6	5	6	2	2	2	2	2
104	b	c	44	18	62		c	2	2	1	2	2	3	2	3	3	5	2
105	b	c	23	18	41	c	c	2	2	1	2	2	3	2	3	3	5	2
106	b	c	23	14	37	b	c	2	2	1	2	2	3	2	3	3	5	2
107	c	b	3	2	5	a	b	4	3	3	3	3	3	3	3	3	5	5
108	c	a	4	5	9	b	d	4	4	4	5	4	3	2	3	2	2	2
109	a	a	7	3	10	b		2	2	1	2	2	2	3	3	3	2	3
110	b	b	12	1	13	c	f	3	3	6	5	4	5	5	5	4	7	3
111	c	a	5	0	5	a	c	3	1	1	5	2	4	2	2	2	2	3
112	c	a	60	10	70	f	h	3	3	3	3	4	5	5	4	4	6	6
113	c	b	7	5	12	c	d	2	4	2	2	3	3	2	2	3	2	3
114	a	c	15	3	18	b	b	6	6	6	3	2	3	6	6	6	3	3
115	c	a	4	3	7	a	b	2	2	2	4	3	5	3	5	4	6	5
116	c	c	8	7	15	a	c	2	2	2	5	3	2	2	2	3	2	2
117	c	b	15	4	19	b	e	2	2	2	1	1	2	2	2	1	6	3
