# Supplementary material for: The relation between project team conflict and user resistance in software projects
Source: PLoS One. 2021 Nov 16;16(11):e0260059. doi: 10.1371/journal.pone.0260059 (PMC8594807; doi:10.1371/journal.pone.0260059)
Supplement: S1 Text — (TXT) [file pone.0260059.s002.txt]

ID	ID
SDM	Software development methodology
ST	Software type
PTSi	Project team size (internal)
PTSe	Project team size (external)
PTS	Project team size
PC	Project costs
PD	Project duration
RC1	Relationship conflicts [1]
RC2	Relationship conflicts [2]
RC3	Relationship conflicts [3]
TC1	Task conflicts [1]
TC2	Task conflicts [2]
TC3	Task conflicts [3]
PC1	Process conflicts [1]
PC2	Process conflicts [2]
PC3	Process conflicts [3]
RtC1	Resistance to change [1]
RtC2	Resistance to change [2]
